# Supplementary material for: Travel-Associated Melioidosis in Non-Endemic Regions: A Systematic Review and Meta-Analysis
Source: Int J Environ Res Public Health. 2025 Dec 25;23(1):36. doi: 10.3390/ijerph23010036 (PMC12840764; doi:10.3390/ijerph23010036)
Supplement: Supplementary file 1 [file ijerph-23-00036-s001.zip]

Archive with 3 entries (3 files):
- Supplementary file S1.xlsx
- Supplementary_Table_S1_Search_Strategies.pdf
- ijerph-3984515-checklist.pdf
