# Supplementary material for: Travel-Associated Melioidosis in Non-Endemic Regions: A Systematic Review and Meta-Analysis
Source: Int J Environ Res Public Health. 2025 Dec 25;23(1):36. doi: 10.3390/ijerph23010036 (PMC12840764; doi:10.3390/ijerph23010036)
Supplement: Supplementary file 1 [file ijerph-23-00036-s001.zip › Supplementary file S1.xlsx]

## Sheet: Sheet1
	Global Burden and Clinical Outcomes of Travel-Associated Melioidosis: A Systematic Review and Meta-analysis of Imported cases in Non-Endemic Countries Jongkonnee Thanasai1, Atthaphong Phongphithakchai2, Moragot Chatatikun3,4, Sa-ngob Laklaeng3, Jitabanjong Tangpong3,4, Pakpoom Wongyikul5,6, Phichayut Phinyo5,6, Supphachoke Khemla7, Anchalee Chittamma8, Wiyada Kwanhian Klangbud9,* 1 Faculty of Med…
No.	Author, Year	Country_of_Diagnosis	Origin_of_Infection	Sex_coded	Age	DM	Clinical_Manifestation	Number_of_Patient	Death	Relapse
1	Aardema et al., 2005	Netherlands	Singapore	1	37	0	Pulmonary, Abdominal, Osteoarticular	1	1	0
2	Alhatmi et al., 2020	Saudi Arabia	Thailand	0	26	0	Sepsis	1	1	0
3	Alhatmi et al., 2020	Saudi Arabia	India	0	48	0	Sepsis	1	0	0
4	Allen, 2002	Australia	Indonesia	1	47	0	Pulmonary, septic shock	1	1	0
5	AlShati et al., 2014	Kuwait	Bangladesh	1	42	1	Abccess (right knee)	1	1	0
6	Arakawa et al., 1993	Japan	Indonesia, Singapore	1	41	1	Abdominal	1	0	0
7	Arya et al., 2021	USA	Bangladesh	1	30	0	Multiple organs (hepatic and splenic abscesses, splenic vein thrombosis, and multiple splenic infarcts)	1	0	0
8	Auvens et al., 2019	France	Malaysia	1	57	0	Aortic aneurysm, lumbar spondylitis, muscle abscess	1	0	0
9	Badran et al., 2010	Denmark	Vietnam/ Cambodia	0	69	0	Cutaneus/ Soft tissue	1	0	0
10	Badran et al., 2010	Denmark	Thailand	1	55	0	Urogenital	1	0	0
11	Badran et al., 2010	Denmark	Laos	1	53	0	Pulmonary	1	0	0
12	Badran et al., 2010	Denmark	Thailand	1	62	0	Pulmonary	1	0	0
13	Badran et al., 2010	Denmark	Thailand	1	58	0	Pulmonary	1	1	0
14	Barry et al., 2020	Saudi Arabia	Thailand	1	42	0	Abdominal aortic aneurysm	1	0	0
15	Beeker et al., 1999	Natherland	Indonesia	1	48	0	Urogenital, Sepsis	1	0	0
16	Brill et al., 1977	USA	Singapore, Indonesia	0	61	0	Pulmonary, Abdominal	1	1	0
17	Birnie et al., 2019	Netherlands	Thailand	1	79	0	Pulmonary, lung abscess	1	0	0
18	Birnie et al., 2019	Netherlands	Thailand	1	69	0	Mediastinal lymphadenopathy	1	0	1
19	Birnie et al., 2019	Netherlands	Thailand	1	77	0	Sepsis	1	0	1
20	Birnie et al., 2019	Netherlands	Thailand	1	30	0	Pulmonaryonia	1	0	0
21	Birnie et al., 2019	Netherlands	Thailand	1	55	0	Bilateral otitis externa	1	0	0
22	Birnie et al., 2019	Netherlands	Vietnam	1	55	0	Prostate abscesses	1	0	0
23	Birnie et al., 2019	Netherlands	Brazil	1	22	0	Pulmonary	1	0	0
24	Birnie et al., 2019	Netherlands	Thailand	1	49	1	Pulmonary, brain abscesses	1	0	0
25	Birnie et al., 2019	Netherlands	Cambodia	0	54	0	Inguinal lymphadenitis (abscess)	1	0	0
26	Birnie et al., 2019	Netherlands	Thailand	0	21	0	Pulmonary (Bilateral pneumonia)\	1	0	0
27	Birnie et al., 2019	Netherlands	Thailand	0	30	0	Lymph node (neck)	1	0	0
28	Birnie et al., 2019	Netherlands	Australia North (Darwin) and South	1	46	1	Septic shock (multi-organ failure), liver abscesses, bilateral pneumonia, purpura fulminans, suspected meningitis	1	0	0
29	Birnie et al., 2019	Netherlands	Thailand	1	48	1	Pulmonary (bilateral), lung (abscess)	1	0	0
30	Birnie et al., 2019	Netherlands	Thailand	1	73	1	Cutaneus/ Soft tissue (neck muscle)	1	0	0
31	Birnie et al., 2019	Netherlands	Thailand	1	57	0	Pulmonary, pleural empyema	1	0	0
32	Birnie et al., 2019	Netherlands	Thailand	1	57	0	Pulmonary, sepsis, genitourinary infection, polyarthritis	1	0	1
33	Birnie et al., 2019	Netherlands	Thailand	1	49	0	Pneumonia, septic shock	1	0	0
34	Birnie et al., 2019	Netherlands	Thailand	1	50	0	skin and soft tissue infection (skin swab & abscesses chest wall)	1	0	0
35	Birnie et al., 2019	Netherlands	Thailand	0	53	0	Lung (abscess), lymph node abscess	1	0	0
36	Birnie et al., 2019	Netherlands	Thailand	0	73	0	Pulmonary (bilateral), sepsis; autopsy: micro abscesses: lung, liver, spleen, bone marrow, adrenal glands	1	1	0
37	Birnie et al., 2019	Netherlands	Thailand	1	35	1	Pulmonary, sepsis, suspected spleen abscess	1	0	0
38	Birnie et al., 2019	Netherlands	Malaysia	0	38	0	Pulmonary with multiple abscesses, skin and soft tissue infection (leg)	1	0	0
39	Birnie et al., 2019	Netherlands	Panama	0	83	0	skin and soft tissue infection (neck)	1	0	0
40	Bremmelgaard et al., 1982	Denmark	Kenya	1	64	0	Pulmonary, Urogenital	1	0	0
41	Bodilsen et al., 2014	Denmark	Thailand	1	63	0	Mycotic aneurysm after abdominal pain and fever	1	0	0
42	Borgherini et al., 2006	France	Madagascar	1	58	0	Pulmonary	1	0	0
43	Bouvy et al., 1986	Netherlands	SE Asia	1	75	0	Septic melioidosis after travel	1	0	0
44	Carlson, 2000	Finland	SE Asia	1	62	0	Urogenital	1	0	0
45	Chagla et al., 2014	Canada	Philippines	1	64	0	Pulmonary, Abdominal	1	0	0
46	Chan et al., 1984	Canada	Thailand, Cambodia	1	47	1	Pulmonary	1	0	0
47	Cahn et al., 2009	Israel	Thailand	1	32	1	Abdomial, Urogenital	1	0	0
48	Christini & King, 2012	USA	Bangladesh and Saudi Arabia (pilgrimage)	1	49	1	Neck abscess/neck mass in diabetic patient	1	0	0
49	Corral et al., 2008	Canada	Carribean	1	17	0	Pulmonary	1	0	0
50	Cuadros et al., 2011	Spain	West Africa	1	29	1	Pyomyositis with muscle abcess	1	0	0
51	Demar et al., 2005	France	Myanmar	1	52	0	Suppurative epididymo-orchitis with chronic prostatitis	1	0	0
52	Demas et al., 2023	France	Asia	1	53	1	CNS melioiodosis	1	0	0
53	Donahue et al., 2019	USA	Mexico (Cabo)	0	60	0	CNS melioidosis	1	0	0
54	Duplessis & Maguire, 2009	USA	SE Asia	1	61	1	Pneumonia with empyema	1	0	0
55	Ezzedine et al., 2007	Belgium	Bangladesh	0	90	1	Cutaneous	1	0	0
56	Frangoulidis et al., 2008	Germany	Thailand	0	62	1	Abdominal abscess	1	0	1
57	Garas et al,m 2010	UK (Emigrant)	Carribean, Thailand	0	44	1	Cutaneous, soft tissue	1	0	0
58	Gauthier et al., 2016	France	Vietnam	1	28	0	oropharyngeal melioidosis: head and neck revealed a fluctuant, tender mass located in the inferior angle of the right side of the mandible, mimicking lymph node tuberculosis. Ultrasonographic investigation confirmed a level II enlarged cervical lymph node that was 2.8 cm in diameter	1	0	0
59	Gauthier et al., 2016	France	Vietnam	1	31	0	Oropharyngeal	1	0	0
60	Gétaz et al., 2011	Switzerland	Martinique, Carribean	1	35	0	Sepsis, Pulmonary, Skin lesion	1	1	0
61	Gottschalk et al., 2024	Germany	Thailand	0	46	0	Pulmonary	1	0	0
62	Guilleminault et al., 2010	France	SE Asia	1	58	0	Pulmonary	1	0	0
63	Gulati et al., 2022	USA	SE Asia	1	43	0	Pulmonary, encephalopathy, bacteremia in immunocompromised patient	1	1	0
64	Guzmán-Gómez et al., 2015	Spain	Colombia	1	28	0	Details limited	1	0	0
65	Gylfe et al., 2017	Sweden	Thailand	1	48	0	Ear infection	1	0	0
66	Gylfe et al., 2017	Sweden	Malysia	1	67	1	Sepsis	1	1	1
67	Hassanein et al., 2003	UK	Thailand	1	39	1	Sepsis	1	0	0
68	Hesstvedt et al., 2011	Norway	Sri Lanka	1	38	1	Sepsis with splenic abscess	1	0	0
69	Hesstvedt et al., 2011	Norway	Thailand	1	58	0	Sepsis and prostatic abscess	1	0	0
70	Heyse et al., 2003	Belgium	Vietnam	1	38	0	Urogenital	1	0	0
71	Hong et al., 2011	South Korea	Malaysia	1	48	1	Genitourinary, Prostate abscess, Sepsis	1	0	0
72	Jabbar et al., 2013	Australia	SE Asia	0	70	0	Pleuro-pulmonary melioidosis, Sepsis	1	0	0
73	Jane et al., 2012	Australia	Vietname	1	52	1	Osteoarticular	1	0	0
74	Ja Young et al., 2009	South Korea	Cambodia	1	47	1	gingivitis, pulmonary infection, sepsis, rapidly progressed to septic shock with multi-organ failure	1	1	0
75	Jenkins et al., 1990	UK	SE Asia	1	40	0	Details limited	1	0	0
76	Katanami et al., 2017	Japan	Indonesia	1	40	0	Pancytopenia	1	1	0
77	Kim et al., 2015	South Korea	Philippines	1	60	0	Pulmonary, Tissue (lung) & sputum culture positive	1	0	0
78	Kim et al., 2015	South Korea	Thailand	1	47	0	Sepsis	1	0	0
79	Kim et al., 2015	South Korea	Cambodia	1	66	1	Genitourinary, Septic shock	1	1	0
80	Kim et al., 2015	South Korea	Vietnam	1	61	0	Pulmonary, Sepsis	1	0	0
81	Kim et al., 2015	South Korea	Thailand	1	62	0	Genitourinary, Sepsis, Prostate abscess, aortic aneurysm	1	0	0
82	Koch et al., 1997	Germany	Thailand	1	79	0	Genitourinary	1	1	0
83	Kong et al., 2016	China	Papua New Guinea	1	54	1	Details limited	1	0	0
84	Kraaijenbrink et al., 2018	Netherlands	India	0	67	1	Pulmonary	1	0	0
85	Kunishima et al., 1999	Japan	Myanmar	1	59	1	Pulmonary, Cutaneous, Sof tissue	1	0	0
86	Lee et al., 1999	Taiwan	Myanmar	1	51	1	Abdominal	1	0	0
87	Lee et al., 2005	South Korea	SE Asia	1	50	0	Pulmonary	1	0	0
88	Lee et al., 2006	Taiwan	Thailand	1	61	1	Abdominal	1	0	0
89	Leeuwenburgh et al., 2002	Natherland	Myanmar	0	34	0	Cutaneous abscesses, Pulmonary	1	0	0
90	Leth et al., 2014	Denmark	Thailand	1	62	0	Pulmonary	1	0	0
91	Li et al., 2024	China	SEAsia	1	6	0	Cutaneous abscesses	1	0	0
92	Lim et al., 2021	Australia	Thailand	1	59	0	CNS melioidosis in immunocompromised traveler	1	0	0
93	Lim et al., 2013	Australia	Vietnam	1	51	0	Sinonasal	1	0	0
94	Maccanti et al., 2004	Italy	Thailand	1	42	0	Pulmonary, splenic, cutaneous abscesses (6-month stay in Thailand)	1	0	0
95	Mandjee, 2005	France	Vietnam, Cambodia	1	70	0	Pulmonary	1	0	1
96	Martin de Frémo et al., 2019	France	Cameroon	1	54	0	Prostatic abscesses and septicaemia	1	0	0
97	Meckenstock et al., 2012	France	Guadeloupe, Caribbean	0	15	0	Cutaneus soft tissue	1	0	0
98	Meraj et al., 2019	USA	Philippines (immigrant)	0	81	0	Persistent B. pseudomallei bacteraemia, ceftazidime failure	1	0	0
99	Mickail et al., 2012	USA	Aruba, Caribbean	0	46	0	Cutaneous soft tissue	1	0	0
100	Minassian et al., 1999	UK	Bangladesh	1	59	1	Urogenital	1	0	0
101	Morosini et al., 2013	Spain	Madagascar, West Africa	0	35	0	Pulmonary	1	0	0
102	Morelli et al., 2015	Netherlands	Gambia (West Africa)	1	63	0	Renal failure with prostatic abscess, Sepsis	1	0	0
103	Nieminen & Vaara, 2005	Finland	Thailand	0	17	0	Cutaneous (lower leg)	1	0	0
104	Nieminen & Vaara, 2005	Finland	Thailand	1	47	0	Cutaneous, Pulmonary, Sepsis	1	0	0
105	Nieminen & Vaara, 2005	Finland	Thailand	1	54	0	Cutaneous, Septic shock	1	0	0
106	O'sullivan et al., 2011	USA	Thailand	0	7	0	Pulmonary (severe pneumonia)	1	0	0
107	Panginikkod et al., 2017	USA	Philippines	1	82	0	Aortic aneurysm	1	0	0
108	Park et al, 2012	South Korea	Malaysia	1	55	0	Cutaneous (Head and neck abscesses with intracranial extension)	1	1	0
109	Patil et al., 2024	India	SE Asia	1	21	1	Pulmonary (Severe pneumonia), cavitary lung nodules	1	0	0
110	Peetermans et al.,1999	Finland	Sri Lanka	1	66	0	Pulmonary, Cerebral	1	0	0
111	Pelerito et al., 2016	Portugal	Thailand	0	62	0	Sepsis	1	0	0
112	Riecke et al., 1997	Germany	India	1	40	0	Pulmonary, Cutaneous, Sof tissue	1	0	1
113	Rossi et al., 2013	France	Thailand	1	48	0	Pulmonary, Abdominal	1	0	0
114	Rossi et al., 2013	France	Thailand	1	64	0	Pulmonary, Abdominal	1	0	0
115	Rueda Guzmán et al., 2017	Germany	Thailand	1	24	0	Chronic ulcer	1	0	0
116	Saidani et al., 2015	France	Thailand	1	52	0	Pulmonary (severe pneumonia), Sepsis	1	0	0
117	Salam et al., 2011	UK	Nigeria	0	46	1	Cutaneous soft tissue, sepsis	1	0	0
118	Schindler et al., 2002	USA	Indonesia	1	58	0	Vascular	1	0	1
119	Schultze et al., 2012	Switzerland	Thailand	1	44	0	Pulmonary, pericarditis	1	0	0
120	Schwarzmaier et al., 2000	Austria	Thailand	1	29	1	Sepsis, Multiple organ failure	1	1	0
121	Shaaban et al., 2021	USA	India	1	81	1	Sepsis, secondary to pyelonephritis	1	0	0
122	Shrestha et al., 2019	Nepal	Malaysia	1	34	1	Pulmonary	1	0	0
123	Shrestha et al., 2019	Nepal	Malaysia	1	48	0	Cutaneous (abscess right elbow)	1	0	0
124	Silbermann et al., 1997	Netherlands	Thailand	1	61	0	Sepsis, sub-phrenic abscess	1	0	1
125	Silbermann et al., 1997	Netherlands	Thailand	1	58	1	Septic shock, meningitis	1	0	1
126	Starzacher et al.,2014	Germany	Thailand	1	75	0	Pulmonary	1	0	0
127	Singh et al., 2017	UK	Philippines	1	60	1	Disseminated melioidosis, Pulmonary	1	0	0
128	Seok et al., 2004	South Korea	Malaysia	1	47	1	Septicemia and Pulmonary	1	0	0
129	Snijders et al., 2010	Nederlands	Thailand, Malaysia	0	70	0	Pulmonary, Cutaneous, Sof tissue	1	0	0
130	Subran et al., 2013	France	SE Asia	1	55	0	Pulmonary, bone marrow	1	0	0
131	Sauerwein et al., 1992	Netherlands	Thailand	1	47	0	Pulmonary	1	0	0
132	Svensson et al., 2006	Sweden	Thailand	0	50	0	Cutaneous	1	0	0
133	Tamtami et al., 2017	Oman	SE Asia	1	55	1	Fulminant sepsis, aortic aneurysm	1	0	0
134	Tan Boun et al., 2012	UK	Cambodia	1	61	0	Abdominal mycotic aortic aneurysm, Sepsis	1	0	0
135	Teo et al., 2006	UK	SE Asia	1	71	1	Pulmonary	1	0	0
136	Torrens et al., 2005	UK	Thailand	1	61	0	Cutaneous, Soft tissue, sepsis	1	1	0
137	Visca et al., 2001	Italy	Thailand	0	25	0	Pulmonary	1	0	0
138	Wall et al., 1985	Gambia	Sierre Leone	0	12	0	Bony abscesses	1	0	0
139	Weissert et al., 2009	Switzerland	Thailand	1	35	0	Abcess (head)	1	0	0
140	Wilk et al., 1994	Germany	Thailand	1	53	1	Fatal melioidosis after return from Thailand	1	1	0
141	Wooten et al., 2001	USA	Vietnam	1	59	0	Pulmonary, Osteoarticular	1	0	0
142	Yazdanpanah et al., 2015	France	Thailand, Malaysia	1	46	0	Osteoarticular	1	0	0
143	Zong et al., 2012	China	Malaysia	1		0	Sepsis	1	0	0
			Sex code (M=1, F=0)
			DM, Desth, Relape code (Yes =1, No=0)
